# Supplementary material for: Cathepsin B-Cleavable Polymeric Photosensitizer Prodrug for Selective Photodynamic Therapy: In Vitro Studies
Source: Pharmaceuticals (Basel). 2022 Apr 30;15(5):564. doi: 10.3390/ph15050564 (PMC9146285; doi:10.3390/ph15050564)
Supplement: Supplementary file 1 [file pharmaceuticals-15-00564-s001.zip]

Archive with 1 entries (1 files):
- pharmaceuticals-1689989-supplementary.pdf
